# Supplementary material for: BMP4 and Temozolomide Synergize in the Majority of Patient-Derived Glioblastoma Cultures
Source: Int J Mol Sci. 2024 Sep 22;25(18):10176. doi: 10.3390/ijms251810176 (PMC11432198; doi:10.3390/ijms251810176)
Supplement: Supplementary file 1 [file ijms-25-10176-s001.zip]

Archive with 2 entries (2 files):
- Supplementary figures.pdf
- Supplementary table S1.pdf
